# Supplementary material for: Dynamical behavior analysis of 2-control strategies on tuberculosis model
Source: PLOS Glob Public Health. 2026 Jun 8;6(6):e0005875. doi: 10.1371/journal.pgph.0005875 (PMC13245803; doi:10.1371/journal.pgph.0005875)
Supplement: S1 Data — (XLSX) [file pgph.0005875.s001.xlsx]

## Sheet: Bangladesh_TB_2010_2025
Year	Total_TB_Cases	Series	Primary_data_portal_URL	WHO_report_page_URL	Article_DOI_using_similar_BD_TB_notification_data
2010	93	Observed	https://www.who.int/teams/global-programme-on-tuberculosis-and-lung-health/data	https://www.who.int/teams/global-programme-on-tuberculosis-and-lung-health/tb-reports/global-tuberculosis-report-2024	10.1186/s12879-026-12664-5
2011	127	Observed	https://www.who.int/teams/global-programme-on-tuberculosis-and-lung-health/data	https://www.who.int/teams/global-programme-on-tuberculosis-and-lung-health/tb-reports/global-tuberculosis-report-2024	10.1186/s12879-026-12664-5
2012	180	Observed	https://www.who.int/teams/global-programme-on-tuberculosis-and-lung-health/data	https://www.who.int/teams/global-programme-on-tuberculosis-and-lung-health/tb-reports/global-tuberculosis-report-2024	10.1186/s12879-026-12664-5
2013	217	Observed	https://www.who.int/teams/global-programme-on-tuberculosis-and-lung-health/data	https://www.who.int/teams/global-programme-on-tuberculosis-and-lung-health/tb-reports/global-tuberculosis-report-2024	10.1186/s12879-026-12664-5
2014	256	Observed	https://www.who.int/teams/global-programme-on-tuberculosis-and-lung-health/data	https://www.who.int/teams/global-programme-on-tuberculosis-and-lung-health/tb-reports/global-tuberculosis-report-2024	10.1186/s12879-026-12664-5
2015	315	Observed	https://www.who.int/teams/global-programme-on-tuberculosis-and-lung-health/data	https://www.who.int/teams/global-programme-on-tuberculosis-and-lung-health/tb-reports/global-tuberculosis-report-2024	10.1186/s12879-026-12664-5
2016	366	Observed	https://www.who.int/teams/global-programme-on-tuberculosis-and-lung-health/data	https://www.who.int/teams/global-programme-on-tuberculosis-and-lung-health/tb-reports/global-tuberculosis-report-2024	10.1186/s12879-026-12664-5
2017	447	Observed	https://www.who.int/teams/global-programme-on-tuberculosis-and-lung-health/data	https://www.who.int/teams/global-programme-on-tuberculosis-and-lung-health/tb-reports/global-tuberculosis-report-2024	10.1186/s12879-026-12664-5
2018	528	Observed	https://www.who.int/teams/global-programme-on-tuberculosis-and-lung-health/data	https://www.who.int/teams/global-programme-on-tuberculosis-and-lung-health/tb-reports/global-tuberculosis-report-2024	10.1186/s12879-026-12664-5
2019	606	Observed	https://www.who.int/teams/global-programme-on-tuberculosis-and-lung-health/data	https://www.who.int/teams/global-programme-on-tuberculosis-and-lung-health/tb-reports/global-tuberculosis-report-2024	10.1186/s12879-026-12664-5
2020	668	Observed	https://www.who.int/teams/global-programme-on-tuberculosis-and-lung-health/data	https://www.who.int/teams/global-programme-on-tuberculosis-and-lung-health/tb-reports/global-tuberculosis-report-2024	10.1186/s12879-026-12664-5
2021	727	Observed	https://www.who.int/teams/global-programme-on-tuberculosis-and-lung-health/data	https://www.who.int/teams/global-programme-on-tuberculosis-and-lung-health/tb-reports/global-tuberculosis-report-2024	10.1186/s12879-026-12664-5
2022	786	Observed	https://www.who.int/teams/global-programme-on-tuberculosis-and-lung-health/data	https://www.who.int/teams/global-programme-on-tuberculosis-and-lung-health/tb-reports/global-tuberculosis-report-2024	10.1186/s12879-026-12664-5
2023	848	Observed	https://www.who.int/teams/global-programme-on-tuberculosis-and-lung-health/data	https://www.who.int/teams/global-programme-on-tuberculosis-and-lung-health/tb-reports/global-tuberculosis-report-2024	10.1186/s12879-026-12664-5
2024	907	Observed	https://www.who.int/teams/global-programme-on-tuberculosis-and-lung-health/data	https://www.who.int/teams/global-programme-on-tuberculosis-and-lung-health/tb-reports/global-tuberculosis-report-2024	10.1186/s12879-026-12664-5
2025	957	Observed	https://www.who.int/teams/global-programme-on-tuberculosis-and-lung-health/data	https://www.who.int/teams/global-programme-on-tuberculosis-and-lung-health/tb-reports/global-tuberculosis-report-2024	10.1186/s12879-026-12664-5
